# Supplementary material for: Profiling 25 Bone Marrow microRNAs in Acute Leukemias and Secondary Nonleukemic Hematopoietic Conditions
Source: Biomedicines. 2020 Dec 14;8(12):607. doi: 10.3390/biomedicines8120607 (PMC7764834; doi:10.3390/biomedicines8120607)
Supplement: Supplementary file 1 [file biomedicines-08-00607-s001.zip]

Archive with 4 entries (2 files):
- biomedicines-1009119-supplementary/
- biomedicines-1009119-supplementary/Supplementary Kovynev/
- biomedicines-1009119-supplementary/Supplementary Kovynev/Supplementary. Table 1..docx
- biomedicines-1009119-supplementary/Supplementary Kovynev/Supplementary. Table 2..xlsx
