# Supplementary material for: Profiling 25 Bone Marrow microRNAs in Acute Leukemias and Secondary Nonleukemic Hematopoietic Conditions
Source: Biomedicines. 2020 Dec 14;8(12):607. doi: 10.3390/biomedicines8120607 (PMC7764834; doi:10.3390/biomedicines8120607)
Supplement: Supplementary file 1 [file biomedicines-08-00607-s001.zip › biomedicines-1009119-supplementary/Supplementary Kovynev/Supplementary. Table 2..xlsx]

## Sheet: Oligos
	Table S2
	The oligonucleotide sequences used in the study.
	Target	Type	Sequence (5’ → 3’)
	miR-100	RT primer	GTCGTGTCTGAGGCTCACTGAGACCTTTCGCACCCTCGACACGACCACAAGTTC		R6G	Rhodamine 6G (Rhodamine 590)
		Reverse PCR primer	CTGAGGCTCACTGAGACCT		BHQ1	Black Hole Quencher-1
		PCR probe	(R6G)-TTCGCACCC(T-BHQ1)CGACACGACCACAAGTTC		LNA	Locked Nucleic Acid
		Forward PCR primer	CTCCACAACCCGTAGATCC
	miR-124	RT primer	GTCGTGTCTGAGGCTCACTGAGACCTATTCGCACCTCGACACGACGGCATTCA
		Reverse PCR primer	CTGAGGCTCACTGAGACCT
		PCR probe	(R6G)-ATTCGCACC(T-BHQ1)CGACACGACGGCATTCA
		Forward PCR primer	ACATTCTAAGGCACGCGG
	miR-126	RT primer	GTCGTGTCTGAGGCTCACTGAGACCTATTCGCACCTCGACACGACCGCATTATT
		Reverse PCR primer	CTGAGGCTCACTGAGACCT
		PCR probe	(R6G)-ATTCGCACC(T-BHQ1)CGACACGACCGCATTATT
		Forward PCR primer	TCTCACTCGTACCGTGAGT
	miR-146a	RT primer	GAGGAGAGGTGAACCAGACAGACACAATCCCACCTCCTCTCCTCAACCCATG
		Reverse PCR primer	GTGAACCAGACAGACACAA
		PCR probe	(R6G)-TCCCACC(T-BHQ1)CCTCTCCTCAACCCATG
		Forward PCR primer	AACCAACCATGAGAACTGAATTC
	miR-150	RT primer	GTCGTGTCGTGAAGCAGACAGACACAATCGCACCTCGACACGACCACTGGTAC
		Reverse PCR primer	GTGAAGCAGACAGACACAA
		PCR probe	(R6G)-TCGCACC(T-BHQ1)CGACACGACCACTGGTAC
		Forward PCR primer	CACGCTCCGACTCTCCCAACCCTT
	miR-155	RT primer	GTCAGAGCGCTCTTCTAGCACCACTCTATCCTACCCTCGCTCTGACACCCCTA
		Reverse PCR primer	GCTCTTCTAGCACCACTCTA
		PCR probe	(R6G)-TCCTACCC(T-BHQ1)CGCTCTGACACCCCTA
		Forward PCR primer	CCCAGCTTAATGCTAATCGTGA
	miR-18a	RT primer	GTCAGAGCTGAGGCTCACTGAGACCTTTCGCACCCTCGCTCTGACCTATCTGC
		Reverse PCR primer	CTGAGGCTCACTGAGACCT
		PCR probe	(R6G)-TTCGCACCC(T-BHQ1)CGCTCTGACCTATCTGC
		Forward PCR primer	ACAACTAAGGTGCATCTAGTGC
	miR-181a	RT primer	GAGGAGAGGCCTCACACCACTAACCATCCTCACCTCCTCTCCTCACTCACC
		Reverse PCR primer	GCCTCACACCACTAACCA
		PCR probe	(R6G)-TCA(C-LNA)CTCC(T-BHQ1)CTCCTCACTCACCG
		Forward PCR primer	CCGCAA(C-LNA)ATTCAACGCT
	miR-181b	RT primer	GTCGTGTCTGAGGCTCACTGAGACCTATTCGCACCTCGACACGACACCCACCG
		Reverse PCR primer	CTGAGGCTCACTGAGACCT
		PCR probe	(R6G)-ATTCGCACC(T-BHQ1)CGACACGACACCCACCG
		Forward PCR primer	CCAGCAACATTCATTGCTGT
	miR-196b	RT primer	GTCGTGTCTGAGGCTCACTGAGTCCTATTCGCACCTCGACACGACCCCAACAA
		Reverse PCR primer	CTGAGGCTCACTGAGTCCT
		PCR probe	(R6G)-ATTCGCACC(T-BHQ1)CGACACGACCCCAACAA
		Forward PCR primer	CACCAGCTAGGTAGTTTCCTG
	miR-20a	RT primer	GTCGTGTCTGAGGCTCACTGAGACCTATTCGCACCTCGACACGACCTACCTGC
		Reverse PCR primer	CTGAGGCTCACTGAGACCT
		PCR probe	(R6G)-ATTCGCACC(T-BHQ1)CGACACGACCTACCTGC
		Forward PCR primer	CACCAGCTAAAGTGCTTATAGTG
	miR-21	RT primer	GTCGTGTCTGAGGCTCACTGAGACCTATTCGCACCTGACACGACTCAACATC
		Reverse PCR primer	CTGAGGCTCACTGAGACCT
		PCR probe	(R6G)-ATTCGCA(C-LNA)C(T-BHQ1)GACACGACTCAACATCAG
		Forward PCR primer	ACGCAGCTAGCTTATCAGACT
	miR-210	RT primer	GTCAGAGCTGAGGCTCACTGAGACCTTTCGCACCCTCGCTCTGACTCAGCCGCT
		Reverse PCR primer	CTGAGGCTCACTGAGACCT
		PCR probe	(R6G)-TTCGCACCC(T-BHQ1)CGCTCTGACTCAGCCGCT
		Forward PCR primer	ACCACCTGTGCGTGTGAC
	miR-221	RT primer	GTCGTGTCTGAGGCTCACTGAGACCTATTCGCACCTСGACACGACGAAACCCA
		Reverse PCR primer	CTGAGGCTCACTGAGACCT
		PCR probe	(R6G)-ATTCGCACC(T-BHQ1)CGACACGACGAAACCCAG
		Forward PCR primer	CAGCAGCTACATTGTCTGC
	miR-223	RT primer	GTCAGAGCGTCTTCTAGCACGACTTCATCCTCACCTCGCTCTGACTGGGGTAT
		Reverse PCR primer	GTCTTCTAGCACGACTTCA
		PCR probe	(R6G)-TCCTCACC(T-BHQ1)CGCTCTGACTGGGGTAT
		Forward PCR primer	CACTCATCTGTCAGTTTGTCAA
	miR-24	RT primer	GTCGTGTCTGAGGCTCACTGAGACCTTTCGCACCCTCGACACGACCTGTTCCT
		Reverse PCR primer	CTGAGGCTCACTGAGACCT
		PCR probe	(R6G)-TTCGCACCC(T-BHQ1)CGACACGACCTGTTCCT
		Forward PCR primer	CAGACTGGCTCAGTTCAGC
	miR-26a	RT primer	CGTGATGCGCCTTGTAGCACGACCTTATTCGCACCCTCGCATCACGAGCCTATC
		Reverse PCR primer	GCCTTGTAGCACGACCTTA
		PCR probe	(R6G)-TTCGCACCC(T-BHQ1)CGCATCACGAGCCTATC
		Forward PCR primer	CGAGCCATTCAAGTAATCCAG
	miR-29b	RT primer	GTCGTGTCTGAGGCTCACTGAGACCTTTCGCACCCTCGACACGACAA(C-LNA)AC(T-LNA)GAT
		Reverse PCR primer	CTGAGGCTCACTGAGACCT
		PCR probe	(R6G)-TTCGCACCC(T-BHQ1)CGACACGACAACACTGAT
		Forward PCR primer	CAGCACTAGCACCATTTGAA
	miR-451a	RT primer	GTCGTGTCTGAGGCTCACTGAGACCTATTCGCACCTCGACACGACAACTCAGT
		Reverse PCR primer	CTGAGGCTCACTGAGACCT
		PCR probe	(R6G)-ATTCGCACC(T-BHQ1)CGACACGACAACTCAGTA
		Forward PCR primer	CCAGCAAACCGTTACCATT
	miR-9	RT primer	GTCGTGTCTGAGGCTCACTGAGACCTTTCGCACCCTCGACACGACTCATACAG
		Reverse PCR primer	CTGAGGCTCACTGAGACCT
		PCR probe	(R6G)-TTCGCA(C-LNA)CC(T-BHQ1)CGACACGACTCATACAG
		Forward PCR primer	AGCCGTCTTTGGTTA(T-LNA)CTAGC
	miR-92a	RT primer	GTCGTGTCTGAGGCTCACTGAGACCTATTCGCACCTCGACACGACACAGGCCG
		Reverse PCR primer	CTGAGGCTCACTGAGACCT
		PCR probe	(R6G)-ATTCGCACC(T-BHQ1)CGACACGACACAGGCCG
		Forward PCR primer	ACCAGCTATTGCACTTGTCC
	miR-96	RT primer	GTCGTGTCTGAGGCTCACTGAGACCTTTCGCACCCTCGACACGACCAGCAAAAATG
		Reverse PCR primer	CTGAGGCTCACTGAGACCT
		PCR probe	(R6G)-TTCGCACCC(T-BHQ1)CGACACGACCAGCAAAAATG
		Forward PCR primer	CGGACTTTGGCACTAGCA
	miR-99a	RT primer	CGTGATGCTGAGGCTCACTGAGACCTTTCGCACCCTCGCATCACGCACAAGATC
		Reverse PCR primer	CTGAGGCTCACTGAGACCT
		PCR probe	(R6G)-TTCGCACCC(T-BHQ1)CGCATCACGCACAAGATC
		Forward PCR primer	TAGGACACCCGTAGATCCG
	let-7a	RT primer	GTCGTGTCTGAGGCTCACTGACACAATTCGCACCCTCGACACGACAACTATAC
		Reverse PCR primer	CTGAGGCTCACTGACACAA
		PCR probe	(R6G)-C(C-LNA)(C-LNA)(T-LNA)(C-LNA)GA(C-LNA)ACGACAACTATAC-(BHQ1)
		Forward PCR primer	CAGCACTGAGGTAGTAGGTT
	miR-103a	RT primer	GTCGTGTCTGAGGCTCACTGAGACCTATTCGCACCCTCGACACGACTCATAGCC
		Reverse PCR primer	CTGAGGCTCACTGAGACCT
		PCR probe	(R6G)-ATTCGCACCC(T-BHQ1)CGACACGACTCATAGCC
		Forward PCR primer	CAGCAGCAGCATTGTACAG
	miR-191	RT primer	GTCGTGTCTGAGGCTCACTGAGACCTATTCGCACCTCGACACGACCAGCTGCT
		Reverse PCR primer	CTGAGGCTCACTGAGACCT
		PCR probe	(R6G)-ATTCGCACC(T-BHQ1)CGACACGACCAGCTGCT
		Forward PCR primer	CAGCCAACGGAATCCCAAA
	miR-378	RT primer	GTCGTGTCTGAGGCTCACTGAGACCTATTCGCACCTCGACACGACGCCTTCTG
		Reverse PCR primer	CTGAGGCTCACTGAGACCT
		PCR probe	(R6G)-ATTCGCACC(T-BHQ1)CGACACGACGCCTTCTG
		Forward PCR primer	CAGCACTGGACTTGGAGT
